# Supplementary material for: Validation of a Classification Algorithm for Chronic Kidney Disease Based on Health Information Systems
Source: J Clin Med. 2022 May 11;11(10):2711. doi: 10.3390/jcm11102711 (PMC9144354; doi:10.3390/jcm11102711)
Supplement: Supplementary file 1 [file jcm-11-02711-s001.zip]

Archive with 1 entries (1 files):
- jcm-1652320-supplementary.pdf
